# Supplementary material for: Molecular profile of driver genes in lung adenocarcinomas of Brazilian patients who have never smoked: implications for targeted therapies
Source: Oncologist. 2024 Jun 29;29(10):e1419–24. doi: 10.1093/oncolo/oyae129 (PMC11449088; doi:10.1093/oncolo/oyae129)
Supplement: oyae129_suppl_Supplementary_Table_2 [file oyae129_suppl_supplementary_table_2.xlsx]

## Sheet: Supplementary Table 1
Supplementary Table 2 - Description of molecular alterations per patient.
mutation/patient	patient	gene	refseq	chromosome	start	aachange	class	REF	ALT	Actionable Mutation
1	2	EGFR	NM_005228	7	55259515	p.(Leu858Arg)	Missense	T	G	Yes
1	3	EGFR	NM_005228	7	55242467	p.(Glu746_Ser752delinsVal)	ProteinDel	AATTAAGAGAAGCAACATC	T	Yes
1	5	EGFR	NM_005228	7	55259515	p.(Leu858Arg)	Missense	T	G	Yes
2	10	EGFR	NM_005228	7	55242464	p.(Glu746_Ala750del)	ProteinDel	AGGAATTAAGAGAAGC	A	Yes
	10	TP53	NM_000546	17	7577129	p.(Phe270Ser)	Missense	A	G	No
1	11	EGFR	NM_005228	7	55248998	p.(Ala767_Val769dup)	ProteinIns	A	ATGGCCAGCG	Yes
2	15	EGFR	NM_005228	7	55259515	p.(Leu858Arg)	Missense	T	G	Yes
	15	TP53	NM_000546	17	7574017	p.(Arg337His)	Missense	C	T	No
1	16	ERBB2	NM_004448	17	37880981	p.(Tyr772_Ala775dup)	ProteinIns	A	AGCATACGTGATG	Yes
1	21	ALK		2		EML4 exon 2::ALK exon 20	Fusion			Yes
1	32	EGFR	NM_005228	7	55241678	p.(Glu709_Thr710delinsAsp)	ProteinDel	AAAC	A	Yes
1	36	EGFR	NM_005228	7	55259515	p.(Leu858Arg)	Missense	T	G	Yes
1	39	EGFR	NM_005228	7	55249010	p.(Asn771_His773dup)	ProteinIns	G	GACAACCCCC	Yes
1	40	EGFR	NM_005228	7	55259524	p.(Leu861Gln)	Missense	T	A	Yes
1	41	ERBB2	NM_004448	17	37880981	p.(Tyr772_Ala775dup)	ProteinIns	A	AGCATACGTGATG	Yes
1	42	EGFR	NM_005228	7	55259515	p.(Leu858Arg)	Missense	T	G	Yes
1	52	EGFR	NM_005228	7	55259515	p.(Leu858Arg)	Missense	T	G	Yes
1	53	EGFR	NM_005228	7	55242464	p.(Glu746_Ala750del)	ProteinDel	AGGAATTAAGAGAAGC	A	Yes
1	59	EGFR	NM_005228	7	55242465	p.(Glu746_Ala750del)	ProteinDel	GGAATTAAGAGAAGCA	G	Yes
1	66	ALK		2		EML4 exon 13::ALK exon 20	Fusion			Yes
2	70	EGFR	NM_005228	7	55248998	p.(Ala767_Val769dup)	ProteinIns	A	ATGGCCAGCG	Yes
	70	TP53	NM_000546	17	7578533	p.(Lys132Asnfs*16)	Frameshift	TTC	T	No
2	74	EGFR	NM_005228	7	55259524	p.(Leu861Gln)	Missense	T	A	Yes
	74	TP53	NM_000546	17	7574017	p.(Arg337His)	Missense	C	T	No
2	75	EGFR	NM_005228	7	55242469	p.(Leu747_Pro753delinsSer)	ProteinDel	TTAAGAGAAGCAACATCTC	T	Yes
	75	TP53	NM_000546	17	7574017	p.(Arg337His)	Missense	C	T	No
2	97	TP53	NM_000546	17	7577120	p.(Arg273His)	Missense	C	T	No
	97	ALK		2		EML4 exon 13::ALK exon 20	Fusion			Yes
2	99	EGFR	NM_005228	7	55242469	p.(Leu747_Pro753delinsSer)	ProteinDel	TTAAGAGAAGCAACATCTC	T	Yes
	99	TP53	NM_000546	17	7574017	p.(Arg337His)	Missense	C	T	No
2	100	EGFR	NM_005228	7	55242464	p.(Glu746_Ala750del)	ProteinDel	AGGAATTAAGAGAAGC	A	Yes
	100	TP53	NM_000546	17	7577530	p.(Ile251Phe)	Missense	T	A	No
2	102	EGFR	NM_005228	7	55259515	p.(Leu858Arg)	Missense	T	G	Yes
	102	TP53	NM_000546	17	7578536	p.(Lys132*)	Nonsense	T	A	No
1	103	ALK		2		EML4 exon 6::ALK exon 20	Fusion			Yes
1	106	ERBB2	NM_004448	17	37880981	p.(Tyr772_Ala775dup)	ProteinIns	A	AGCATACGTGATG	Yes
1	112	ALK		2		EML4 exon 13::ALK exon 20	Fusion			Yes
1	113	ERBB2	NM_004448	17	37880981	p.(Tyr772_Ala775dup)	ProteinIns	A	AGCATACGTGATG	Yes
1	114	EGFR	NM_005228	7	55259515	p.(Leu858Arg)	Missense	T	G	Yes
3	118	EGFR	NM_005228	7	55242469	p.(Leu747_Pro753delinsSer)	ProteinDel	TTAAGAGAAGCAACATCTC	T	Yes
	118	EGFR	NM_005228	7	55242494	p.(Ala755Asp)	Missense	C	A	Yes
	118	TP53	NM_000546	17	7578265	p.(Ile195Thr)	Missense	A	G	No
1	122	TP53	NM_000546	17	7578257	p.(Glu198*)	Nonsense	C	A	No
2	127	EGFR	NM_005228	7	55242464	p.(Glu746_Ala750del)	ProteinDel	AGGAATTAAGAGAAGC	A	Yes
	127	TP53	NM_000546	17	7577127	p.(Glu271Lys)	Missense	C	T	No
1	142	EGFR	NM_005228	7	55242464	p.(Glu746_Ala750del)	ProteinDel	AGGAATTAAGAGAAGC	A	Yes
1	146	EGFR	NM_005228	7	55259515	p.(Leu858Arg)	Missense	T	G	Yes
2	151	EGFR	NM_005228	7	55242469	p.(Leu747_Thr751delinsPro)	ProteinDel	TTAAGAGAAGCAA	C	Yes
	151	TP53	NM_000546	17	7579536	p.(Glu51*)	Nonsense	C	A	No
1	152	EGFR	NM_005228	7	55242469	p.(Leu747_Thr751delinsPro)	ProteinDel	TTAAGAGAAGCAA	C	Yes
1	157	KRAS	NM_004985	12	25398285	p.(Gly12Cys)	Missense	C	A	Yes
1	158	ALK		2		(unknown partner)	Fusion			Yes
1	162	ERBB2	NM_004448	17	37880981	p.(Tyr772_Ala775dup)	ProteinIns	A	AGCATACGTGATG	Yes
1	171	EGFR	NM_005228	7	55259515	p.(Leu858Arg)	Missense	T	G	Yes
2	179	EGFR	NM_005228	7	55242465	p.(Glu746_Ala750del)	ProteinDel	GGAATTAAGAGAAGCA	G	Yes
	179	TP53	NM_000546	17	7578226	p.(Asp208Ala)	Missense	T	G	No
1	191	EGFR	NM_005228	7	55242465	p.(Glu746_Ala750del)	ProteinDel	GGAATTAAGAGAAGCA	G	Yes
2	193	EGFR	NM_005228	7	55242464	p.(Glu746_Ala750del)	ProteinDel	AGGAATTAAGAGAAGC	A	Yes
	193	TP53	NM_000546	17	7578203	p.(Val216Met)	Missense	C	T	No
1	196	ALK		2		EML4 exon 2::ALK exon 20	Fusion			Yes
1	206	KRAS	NM_004985	12	25398284	p.(Gly12Ala)	Missense	C	G	No
2	207	EGFR	NM_005228	7	55242467	p.(Leu747_Thr751del)	ProteinDel	AATTAAGAGAAGCAAC	A	Yes
	207	TP53	NM_000546	17	7577081	p.(Glu286Gly)	Missense	T	C	No
2	218	TP53	NM_000546	17	7577538	p.(Arg248Gln)	Missense	C	T	No
	218	RET		10		Fusion (unknown partner)	Fusion			Yes
1	226	ALK		2		(unknown partner)	Fusion			Yes
1	241	KRAS	NM_004985	12	25398284	p.(Gly12Asp)	Missense	C	T	No
1	244	EGFR	NM_005228	7	55249002	p.(Ser768_Asp770dup)	ProteinIns	C	CCAGCGTGGA	Yes
2	249	EGFR	NM_005228	7	55242465	p.(Glu746_Ala750del)	ProteinDel	GGAATTAAGAGAAGCA	G	Yes
	249	TP53	NM_000546	17	7577121	p.(Arg273Cys)	Missense	G	A	No
2	251	TP53	NM_000546	17	7577121	p.(Arg273Cys)	Missense	G	A	No
	251	ALK		2		EML4 exon 13::ALK exon 20	Fusion			Yes
2	257	EGFR	NM_005228	7	55242469	p.(Leu747_Pro753delinsSer)	ProteinDel	TTAAGAGAAGCAACATCTC	T	Yes
	257	TP53	NM_000546	17	7579591	p.(?)	Splice	C	A	No
2	273	EGFR	NM_005228	7	55249010	p.(Asn771_His773dup)	ProteinIns	G	GACAACCCCC	Yes
	273	TP53	NM_000546	17	7577566	p.(Asn239Asp)	Missense	T	C	No
2	289	TP53	NM_000546	17	7578423	p.(Ile162_His168del)	ProteinDel	CATGTGCTGTGACTGCTTGTAG	C	No
	289	ALK		2		EML4 exon 6::ALK exon 20	Fusion			Yes
2	290	TP53	NM_000546	17	7578212	p.(Arg213*)	Nonsense	G	A	No
	290	MET		7		Exon 14 skipping	Fusion			Yes
1	298	ALK		2		(unknown partner)	Fusion			Yes
1	311	EGFR	NM_005228	7	55242464	p.(Glu746_Ala750del)	ProteinDel	AGGAATTAAGAGAAGC	A	Yes
4	321	EGFR	NM_005228	7	55242465	p.(Glu746_Ala750del)	ProteinDel	GGAATTAAGAGAAGCA	G	Yes
	321	EGFR	NM_005228	7	55249071	p.(Thr790Met)	Missense	C	T	Yes
	321	EGFR	NM_005228	7	55249092	p.(Cys797Ser)	Missense	G	C	Yes
	321	TP53	NM_000546	17	7577570	p.(Met237Ile)	Missense	C	G	No
3	325	EGFR	NM_005228	7	55242469	p.(Leu747_Pro753delinsSer)	ProteinDel	TTAAGAGAAGCAACATCTC	T	Yes
	325	EGFR	NM_005228	7	55249071	p.(Thr790Met)	Missense	C	T	Yes
	325	TP53	NM_000546	17	7578272	p.(His193Tyr)	Missense	C	T	No
4	327	EGFR	NM_005228	7	55242465	p.(Glu746_Ala750del)	ProteinDel	GGAATTAAGAGAAGCA	G	Yes
	327	EGFR	NM_005228	7	55249092	p.(Cys797Ser)	Missense	G	C	Yes
	327	EGFR	NM_005228	7	55249071	p.(Thr790Met)	Missense	C	T	Yes
	327	TP53	NM_000546	17	7578503	p.(Val143Met)	Missense	C	T	No
2	329	EGFR	NM_005228	7	55259515	p.(Leu858Arg)	Missense	T	G	Yes
	329	TP53	NM_000546	17	7579529	p.(Trp53*)	Nonsense	C	T	No
2	331	EGFR	NM_005228	7	55242469	p.(Leu747_Thr751delinsPro)	ProteinDel	TTAAGAGAAGCAA	C	Yes
	331	TP53	NM_000546	17	7574017	p.(Arg337His)	Missense	C	T	No
1	336	BRAF	NM_004333	7	140453136	p.(Val600Glu)	Missense	A	T	Yes
1	338	PDGFRA	NM_006206	4	55144149	p.(Leu660Val)	Missense	T	G	No
1	346	KRAS	NM_004985	12	25398284	p.(Gly12Asp)	Missense	C	T	No
1	352	ERBB2	NM_004448	17	37880997	p.(Gly776delinsLeuCys)	ProteinIns	G	TTGT	Yes
1	358	ALK		2		EML4 exon 13::ALK exon 20	Fusion			Yes
1	369	TP53	NM_000546	17	7574017	p.(Arg337His)	Missense	C	T	No
2	372	EGFR	NM_005228	7	55242467	p.(Glu746_Ser752delinsVal)	ProteinDel	AATTAAGAGAAGCAACATC	T	Yes
	372	TP53	NM_000546	17	7578526	p.(Cys135Phe)	Missense	C	A	No
1	390	TP53	NM_000546	17	7577518	p.(Leu252Ile254del)	ProteinDel	TGATGGTGAG	T	No
2	391	EGFR	NM_005228	7	55242464	p.(Glu746_Ala750del)	ProteinDel	AGGAATTAAGAGAAGC	A	Yes
	391	TP53	NM_000546	17	7579315	p.(Cys124Trpfs*25)	Frameshift	G	GC	No
2	395	ERBB2	NM_004448	17	37880981	p.(Tyr772_Ala775dup)	ProteinIns	A	AGCATACGTGATG	Yes
	395	TP53	NM_000546	17	7579373	p.(Gly105Asp)	Missense	C	T	No
2	397	TP53	NM_000546	17	7577046	p.(Glu298*)	Nonsense	C	A	No
	397	KRAS	NM_004985	12	25398284	p.(Gly12Val)	Missense	C	A	No
2	404	EGFR	NM_005228	7	55259515	p.(Leu858Arg)	Missense	T	G	Yes
	404	TP53	NM_000546	17	7577498	p.(?)	Splice	C	T	No
2	408	EGFR	NM_005228	7	55259515	p.(Leu858Arg)	Missense	T	G	Yes
	408	TP53	NM_000546	17	7578268	p.(Leu194Arg)	Missense	A	C	No
3	416	EGFR	NM_005228	7	55248998	p.(Ala767_Val769dup)	ProteinIns	A	ATGGCCAGCG	Yes
	416	PIK3CA	NM_006218	3	178936091	p.(Glu545Lys)	Missense	G	A	No
	416	TP53	NM_000546	17	7578526	p.(Cys135Tyr)	Missense	C	T	No
1	426	NTRK1		1		Fusion (unknown partner)	Fusion			Yes
2	427	TP53	NM_000546	17	7577093	p.(Arg282Gln)	Missense	C	T	No
	427	ALK		2		(unknown partner)	Fusion			Yes
1	433	ALK		2		EML4 exon 13::ALK exon 20	Fusion			Yes
2	440	EGFR	NM_005228	7	55242464	p.(Glu746_Ala750del)	ProteinDel	AGGAATTAAGAGAAGC	A	Yes
	440	ERBB2	NM_004448	17	37879604	p.(Gly660Asp)	Missense	G	A	Yes
2	447	TP53	NM_000546	17	7579318	p.(Thr123Ilefs*47)	Frameshift	AG	A	No
	447	TP53	NM_000546	17	7577121	p.(Arg273Cys)	Missense	G	A	No
1	454	TP53	NM_000546	17	7578392	p.(Glu180*)	Nonsense	C	A	No
1	457	ERBB2	NM_004448	17	37880219	p.(Leu755Pro)	Missense	TT	CC	Yes
1	564	KRAS	NM_004985	12	25398284	p.(Gly12Val)	Missense	C	A	No
1	566	EGFR	NM_005228	7	55259515	p.(Leu858Arg)	Missense	T	G	Yes
2	596	PIK3CA	NM_006218	3	178936091	p.(Glu545Lys)	Missense	G	A	No
	596	KRAS	NM_004985	12	25398284	p.(Gly12Asp)	Missense	C	T	No
2	602	EGFR	NM_005228	7	55259515	p.(Leu858Arg)	Missense	T	G	Yes
	602	TP53	NM_000546	17	7578448	p.(Ala161Asp)	Missense	G	T	No
1	692	EGFR	NM_005228	7	55242465	p.(Glu746_Ala750del)	ProteinDel	GGAATTAAGAGAAGCA	G	Yes
1	789	EGFR	NM_005228	7	55242466	p.(Glu746_Thr751delinsAla)	ProteinDel	GAATTAAGAGAAGCAA	G	Yes
2	1128	EGFR	NM_005228	7	55242464	p.(Glu746_Ala750del)	ProteinDel	AGGAATTAAGAGAAGC	A	Yes
	1128	TP53	NM_000546	17	7579358	p.(Arg110Leu)	Missense	C	A	No
2	1803	EGFR	NM_005228	7	55249005	p.(SerVal768IleLeu)	Missense	GCG	TCT	Yes
	1803	TP53	NM_000546	17	7578203	p.(Val216Leu)	Missense	C	A	No
1	1892	EGFR	NM_005228	7	55249013	p.(Asn771delinsGlyPhe)	ProteinIns	AA	GGGTT	Yes
2	1938	EGFR	NM_005228	7	55242469	p.(Leu747_Pro753delinsSer)	ProteinDel	TTAAGAGAAGCAACATCTC	T	Yes
	1938	TP53	NM_000546	17	7578290	p.(?)	Splice	C	A	No
2	1942	TP53	NM_000546	17	7577559	p.(Ser241Phe)	Missense	G	A	No
	1942	ALK		2		EML4 exon 6::ALK exon 20	Fusion			Yes
2	1950	EGFR	NM_005228	7	55242465	p.(Glu746_Thr751delinsIlePro)	ProteinDel	GGAATTAAGAGAAGCAA	AATTC	Yes
	1950	TP53	NM_000546	17	7578203	p.(Val216Leu)	Missense	C	A	No
1	2157	EGFR	NM_005228	7	55249010	p.(Asn771_His773dup)	ProteinIns	G	GACAACCCCC	Yes
3	2242	EGFR	NM_005228	7	55242465	p.(Leu747_Glu749del)	ProteinDel	GGAATTAAGA	G	Yes
	2242	EGFR	NM_005228	7	55242490	p.(Lys754Glu)	Missense	A	G	Yes
	2242	TP53	NM_000546	17	7578206	p.(Ser215Gly)	Missense	T	C	No

## Sheet: Planilha2
10
15
70
74
75
97
99
100
102
118
122
127
151
179
193
206
207
218
241
249
251
257
273
289
290
321
325
327
329
331
338
346
369
372
390
391
395
397
404
408
416
427
447
454
564
596
602
1128
1803
1938
1942
1950
2242

## Sheet: Planilha1
2
3
5
10
11
15
16
21
32
36
39
40
41
42
52
53
59
66
70
74
75
97
99
100
102
103
106
112
113
114
118
127
142
146
151
152
157
158
162
171
179
191
193
196
207
218
226
244
249
251
257
273
289
290
298
311
321
325
327
329
331
336
352
358
372
391
395
404
408
416
426
427
433
440
457
566
602
692
789
1128
1803
1892
1938
1942
1950
2157
2242
