# Supplementary material for: Molecular profile of driver genes in lung adenocarcinomas of Brazilian patients who have never smoked: implications for targeted therapies
Source: Oncologist. 2024 Jun 29;29(10):e1419–24. doi: 10.1093/oncolo/oyae129 (PMC11449088; doi:10.1093/oncolo/oyae129)
Supplement: oyae129_suppl_Supplementary_Table_5 [file oyae129_suppl_supplementary_table_5.xlsx]

## Sheet: Suplementary Table 5
Supplementary Table 5 - Mutational frequency in patients with no history of tobacco consumption diagnosed with lung cancer (n=1708).
	Studies with never smoker patients and molecular data	Number of samples	Geographic Region		Ancestry					EGFR		TP53		ERBB2		KRAS		BRAF		PDGFRA		PIK3CA		ALK		RET		NTRK1		ROS1		MET
					Asian	African	European	Admixed/Native American	NA	%	n	%	n	%	n	%	n	%	n	%	n	%	n	%	n	%	n	%	n	%	n	%	n
	Lung Adenocarcinoma (MSK, J Thorac Oncol 2020)¹	138	USA	North America	0	0	0	0	138	62.8	86	26.8	37	3.6	5	9.4	13	2.9	4	0.7	1	2.9	4	2.9	4	5.8	8	0	0	2.2	3	5.8	8
	Lung Cancer in Never Smokers (NCI, Nature Genetics 2021)¹	232	-	European	4	2	226	0	0	28.4	66	15.5	36	3.9	9	7.3	17	0.4	1	1.7	4	4.3	10	5.6	13	1.3	3	0	0	2.2	5	3	7
	Lung Adenocarcinoma (TCGA, Nature 2014)¹	32	TCGA	North America	0	0	0	0	32	31.3	10	25	8	9.4	3	18.8	6	0	0	0	0	0	0	6.3	2	3.1	1	0	0	6.3	2	12.5	4
	Lung Adenocarcinoma (MSK Mind,Nature Cancer 2022)¹	22	USA	North America	0	0	0	0	22	31.8	7	54.5	12	13.6	3	13.6	3	4.5	1	4.5	1	18.2	4	4.5	1	0	0	0	0	0	0	4.5	1
	Lung Adenocarcinoma (Broad, Cell 2012)¹	27	USA	North America	5	1	19	0	2	37	10	18.5	5	3.7	1	7.4	2	0	0	0	0	7.4	2	NA	NA	NA	NA	NA	NA	NA	NA	3.7	1
	Lung Adenocarcinoma (MSK, Science 2015)¹	6	USA	North America	0	0	0	0	6	0	0	33.3	2	0	0	0	0	0	0	0	0	0	0	NA	NA	NA	NA	NA	NA	NA	NA	0	0
	Lung Adenocarcinoma (OncoSG, Nat Genet 2020)¹	187	China	Asian	187	0	0	0	0	59.9	112	28.9	54	3.7	7	4.8	9	2.7	5	2.1	4	3.7	7	5.2	6	0	0	0	0	0.9	1	2.1	4
	Lung Adenocarcinoma (MSK, NPJ Precision Oncology 2021)¹	110	USA	North America	0	0	0	0	110	59.1	65	26.4	29	5.5	6	7.3	8	0.9	1	0	0	3.6	4	5.5	6	7.3	8	0	0	1.8	2	5.5	6
	Lung Adenocarcinoma Met Organotropism (MSK, Cancer Cell 2023)¹	253	USA	North America	72	11	115	12	6	58.5	148	37.5	95	4	10	9.1	23	0.4	1	0.8	2	7.1	18	8.3	20	4.1	10	0	0	2.1	5	4.3	11
	Non-Small Cell Cancer (MSK, Cancer Discov 2017)¹	302	USA	North America	0	0	0	0	302	50.3	152	45	136	6	18	5.3	16	4.3	13	1.3	4	7.6	23	7.3	22	3	9	0	0	6.6	20	4.6	14
	Carrot-Zhang et al. (Cancer Discovery 2021)	280	Colombia and Mexico	Latin America	0	0	0	280	0	37.5	105	32.5	91	1.07	3	5.36	15	2.14	6	NA	NA	NA	NA	5.71	16	0.36	1	NA	NA	0.36	1	0	0
	Present Study	119	Brazil	Latin America	0	0	0	119	0	49.6	59	39.5	47	7.6	9	5.9	7	0.8	1	0.8	1	1.7	2	12.6	15	0.8	1	0.8	1	0	0	0.8	1
	NA, not available; *Accoding to where the study was conducted when patients' origins were not available; ¹Data available in cBioportal dataset.
	References:
	Caso R, Sanchez-Vega F, Tan KS, Mastrogiacomo B, Zhou J, Jones GD, Nguyen B, Schultz N, Connolly JG, Brandt WS, Bott MJ, Rocco G, Molena D, Isbell JM, Liu Y, Mayo MW, Adusumilli PS, Travis WD, Jones DR. The Underlying Tumor Genomics of Predominant Histologic Subtypes in Lung Adenocarcinoma. J Thorac Oncol. 2020 Dec;15(12):1844-1856. doi: 10.1016/j.jtho.2020.08.005. Epub 2020 Aug 10. PMID: 3279123…
	Zhang T, Joubert P, Ansari-Pour N, Zhao W, Hoang PH, Lokanga R, Moye AL, Rosenbaum J, Gonzalez-Perez A, Martínez-Jiménez F, Castro A, Muscarella LA, Hofman P, Consonni D, Pesatori AC, Kebede M, Li M, Gould Rothberg BE, Peneva I, Schabath MB, Poeta ML, Costantini M, Hirsch D, Heselmeyer-Haddad K, Hutchinson A, Olanich M, Lawrence SM, Lenz P, Duggan M, Bhawsar PMS, Sang J, Kim J, Mendoza L, Saini N…
	Vanguri RS, Luo J, Aukerman AT, Egger JV, Fong CJ, Horvat N, Pagano A, Araujo-Filho JAB, Geneslaw L, Rizvi H, Sosa R, Boehm KM, Yang SR, Bodd FM, Ventura K, Hollmann TJ, Ginsberg MS, Gao J; MSK MIND Consortium; Hellmann MD, Sauter JL, Shah SP. Multimodal integration of radiology, pathology and genomics for prediction of response to PD-(L)1 blockade in patients with non-small cell lung cancer. Nat…
	Imielinski M, Berger AH, Hammerman PS, Hernandez B, Pugh TJ, Hodis E, Cho J, Suh J, Capelletti M, Sivachenko A, Sougnez C, Auclair D, Lawrence MS, Stojanov P, Cibulskis K, Choi K, de Waal L, Sharifnia T, Brooks A, Greulich H, Banerji S, Zander T, Seidel D, Leenders F, Ansén S, Ludwig C, Engel-Riedel W, Stoelben E, Wolf J, Goparju C, Thompson K, Winckler W, Kwiatkowski D, Johnson BE, Jänne PA, Mil…
	Rizvi NA, Hellmann MD, Snyder A, Kvistborg P, Makarov V, Havel JJ, Lee W, Yuan J, Wong P, Ho TS, Miller ML, Rekhtman N, Moreira AL, Ibrahim F, Bruggeman C, Gasmi B, Zappasodi R, Maeda Y, Sander C, Garon EB, Merghoub T, Wolchok JD, Schumacher TN, Chan TA. Cancer immunology. Mutational landscape determines sensitivity to PD-1 blockade in non-small cell lung cancer. Science. 2015 Apr 3;348(6230):124…
	Chen J, Yang H, Teo ASM, Amer LB, Sherbaf FG, Tan CQ, Alvarez JJS, Lu B, Lim JQ, Takano A, Nahar R, Lee YY, Phua CZJ, Chua KP, Suteja L, Chen PJ, Chang MM, Koh TPT, Ong BH, Anantham D, Hsu AAL, Gogna A, Too CW, Aung ZW, Lee YF, Wang L, Lim TKH, Wilm A, Choi PS, Ng PY, Toh CK, Lim WT, Ma S, Lim B, Liu J, Tam WL, Skanderup AJ, Yeong JPS, Tan EH, Creasy CL, Tan DSW, Hillmer AM, Zhai W. Genomic lands…
	Caso R, Connolly JG, Zhou J, Tan KS, Choi JJ, Jones GD, Mastrogiacomo B, Sanchez-Vega F, Nguyen B, Rocco G, Molena D, Sihag S, Adusumilli PS, Bott MJ, Jones DR. Preoperative clinical and tumor genomic features associated with pathologic lymph node metastasis in clinical stage I and II lung adenocarcinoma. NPJ Precis Oncol. 2021 Jul 21;5(1):70. doi: 10.1038/s41698-021-00210-2. PMID: 34290393; PMCI…
	Lengel HB, Mastrogiacomo B, Connolly JG, Tan KS, Liu Y, Fick CN, Dunne EG, He D, Lankadasari MB, Satravada BA, Sun Y, Kundra R, Fong C, Smith S, Riely GJ, Rudin CM, Gomez DR, Solit DB, Berger MF, Li BT, Mayo MW, Matei I, Lyden DC, Adusumilli PS, Schultz N, Sanchez-Vega F, Jones DR. Genomic mapping of metastatic organotropism in lung adenocarcinoma. Cancer Cell. 2023 May 8;41(5):970-985.e3. doi: 1…
	Jordan EJ, Kim HR, Arcila ME, Barron D, Chakravarty D, Gao J, Chang MT, Ni A, Kundra R, Jonsson P, Jayakumaran G, Gao SP, Johnsen HC, Hanrahan AJ, Zehir A, Rekhtman N, Ginsberg MS, Li BT, Yu HA, Paik PK, Drilon A, Hellmann MD, Reales DN, Benayed R, Rusch VW, Kris MG, Chaft JE, Baselga J, Taylor BS, Schultz N, Rudin CM, Hyman DM, Berger MF, Solit DB, Ladanyi M, Riely GJ. Prospective Comprehensive …
	Cancer Genome Atlas Research Network. Comprehensive molecular profiling of lung adenocarcinoma. Nature. 2014 Jul 31;511(7511):543-50. doi: 10.1038/nature13385. Epub 2014 Jul 9. Erratum in: Nature. 2014 Oct 9;514(7521):262. Rogers, K [corrected to Rodgers, K]. Erratum in: Nature. 2018 Jul;559(7715):E12. PMID: 25079552; PMCID: PMC4231481.
	Carrot-Zhang J, Soca-Chafre G, Patterson N, Thorner AR, Nag A, Watson J, Genovese G, Rodriguez J, Gelbard MK, Corrales-Rodriguez L, Mitsuishi Y, Ha G, Campbell JD, Oxnard GR, Arrieta O, Cardona AF, Gusev A, Meyerson M. Genetic Ancestry Contributes to Somatic Mutations in Lung Cancers from Admixed Latin American Populations. Cancer Discov. 2021 Mar;11(3):591-598. doi: 10.1158/2159-8290.CD-20-1165.…
